# Supplementary material for: Family Support as Smoking Prevention during Transition from Early to Late Adolescence: A Study in 42 Countries
Source: Int J Environ Res Public Health. 2021 Dec 2;18(23):12739. doi: 10.3390/ijerph182312739 (PMC8656923; doi:10.3390/ijerph182312739)
Supplement: Supplementary file 1 [file ijerph-18-12739-s001.zip]

Archive with 1 entries (1 files):
- ijerph-1449000-supplementary.pdf
